# Supplementary material for: An Historical Perspective on How Advances in Microscopic Imaging Contributed to Understanding the Leishmania Spp. and Trypanosoma cruzi Host-Parasite Relationship
Source: Biomed Res Int. 2014 Apr 27;2014:565291. doi: 10.1155/2014/565291 (PMC4022312; doi:10.1155/2014/565291)
Supplement: Supplementary file 1 — Supplementary Material includes three Supplementary Videos: The first video presents Leishmania amazonensis amastigotes cell to cell transfer (Supplementary Video 1). The Supplementary Video 2 demonstrates actin recruitment by Trypanosoma cruzi extracellular amastigotes in live HeLa cells. In Supplementary Video 3 it is observed that Trypanosoma cruzi metacyclic forms differentiate into round-shaped forms and lose Rab-7 marker in transfected HeLa cells. Video 1: Cinematographic recordings performed by P. Veras, M. Pouchelet and M. Rabinovitch in 1994. The video shows two situations in which L. amazonensis amastigotes were transferred from cell to cell: from lymphocyte to macrophage in which lymphocytes behave similar to a Trojan Horse; and from macrophage to macrophage in which an intact amastigote appeared to be transferred without phagocytosis of the whole infected cell. Video 2: Actin recruitment by T. cruzi extracellular amastigotes in live HeLa cells. HeLa cells transfected with fluorescent actin marker (LifeAct, ibidi) were incubated with T. cruzi extracellular amastigotes (EAs) and observed by time-lapse confocal microscopy for 30 minutes, at one frame per 57 seconds. In this interaction, total EA internalization occurred within approximately 4 minutes, but actin mobilization (red) diffused approximately after only 9 minutes total of EA internalization. Nuclei and kinetoplasts were labeled with Hoechst 33342 (blue). Bar = 5 µm. Video 3: After invading HeLa cells (~3h), T. cruzi metacyclic trypomastigote forms differentiate into round-shaped forms and lose Rab-7 (early endosomal marker). HeLa cells transfected with Rab7-red fluorescent protein (RFP) (red) were incubated with T. cruzi metacyclic forms transfected with green fluorescent protein (GFP) (green) and observed by time-lapse confocal microscopy. The parasite was inside the parasitophorous vacuole (PV) with the Rab7-RFP marker. Initially, metacyclic T. cruzi differentiates into a round-shaped form and l [file 565291.f1.zip]

Archive with 4 entries (3 files):
- 565291.f1/
- 565291.f1/Video 1.avi
- 565291.f1/Video 2.avi
- 565291.f1/Video 3.avi
